# Supplementary material for: Enhancing DNA Vaccine Delivery Through Stearyl-Modified Cell-Penetrating Peptides: Improved Antigen Expression and Immune Response In Vitro and In Vivo
Source: Vaccines (Basel). 2025 Jan 20;13(1):94. doi: 10.3390/vaccines13010094 (PMC11768954; doi:10.3390/vaccines13010094)
Supplement: Supplementary file 1 [file vaccines-13-00094-s001.zip]

Archive with 1 entries (1 files):
- vaccines-3352712-supplementary.pdf
